# Supplementary material for: Monitoring Cannabinoids and the Safety of the Trace Element Profile of Light Cannabis sativa L. from Different Varieties and Geographical Origin
Source: Toxics. 2022 Dec 5;10(12):758. doi: 10.3390/toxics10120758 (PMC9785383; doi:10.3390/toxics10120758)
Supplement: Supplementary file 1 [file toxics-10-00758-s001.zip]

Archive with 1 entries (1 files):
- toxics-2026002-supplementary.pdf
